# Supplementary material for: A Systematic Review of Surgical Management Strategies in the Treatment of Peritoneal Carcinomatosis of Neuroendocrine Origin
Source: Curr Oncol. 2023 Jul 1;30(7):6316–29. doi: 10.3390/curroncol30070466 (PMC10378295; doi:10.3390/curroncol30070466)
Supplement: Supplementary file 1 [file curroncol-30-00466-s001.zip]

Archive with 1 entries (1 files):
- curroncol-2387237-Supplementary Materials.pdf
